# Supplementary material for: Mutual promotion of co-condensation of KRAS G-quadruplex and a well-folded protein HMGB1
Source: Nucleic Acids Res. 2023 Oct 28;52(1):288–99. doi: 10.1093/nar/gkad938 (PMC10783520; doi:10.1093/nar/gkad938)
Supplement: gkad938_supplemental_files [file gkad938_supplemental_files.zip]

Archive with 3 entries (3 files):
- SI-NAR_LLPS_09_07.pdf
- Video_S1.mp4
- Video_S2.mp4
